# Supplementary material for: Metal and Ligand Effect on the Structural Diversity of Divalent Coordination Polymers with Mixed Ligands: Evaluation for Photodegradation
Source: Molecules. 2023 Feb 27;28(5):2226. doi: 10.3390/molecules28052226 (PMC10004691; doi:10.3390/molecules28052226)
Supplement: Supplementary file 1 [file molecules-28-02226-s001.zip]

Archive with 1 entries (1 files):
- molecules-2230689-Supplementary Materials.pdf
